# Supplementary material for: Bayesian estimation of rainfall dispersion in Thailand using gamma distribution with excess zeros
Source: PeerJ. 2022 Sep 16;10:e14023. doi: 10.7717/peerj.14023 (PMC9484466; doi:10.7717/peerj.14023)
Supplement: Supplemental Information 1 — This code computed coverrage probabilities and average lengths for all confidence intervals. [file peerj-10-14023-s001.r]

library(stats)
library(invgamma)
library(EnvStats)
library(HDInterval)
set.seed(1)

CI.Var.DG <- function(M,m,B,n0,n1,shape,scale)
{
beta.jef <- rep(0,m)
ex.jef <- rep(0,m)
var.jef <- rep(0,m)
delta.jef <- rep(0,m)
mean.jef <- rep(0,m)
var.jef <- rep(0,m)
tau.jef <- rep(0,m)

L.Baye.jef <- numeric()
U.Baye.jef <- numeric()
CP.Baye.jef <- numeric()
Length.Baye.jef <- numeric()

hpd.jef <- matrix(rep(0,2))
L.Baye.hpd.jef <- numeric()
U.Baye.hpd.jef <- numeric()
CP.Baye.hpd.jef <- numeric()
Length.Baye.hpd.jef <- numeric()

beta.unif <- rep(0,m)
ex.unif <- rep(0,m)
var.unif <- rep(0,m)
delta.unif <- rep(0,m)
mean.unif <- rep(0,m)
var.unif <- rep(0,m)
tau.unif <- rep(0,m)

L.Baye.unif <- numeric()
U.Baye.unif <- numeric()
CP.Baye.unif <- numeric()
Length.Baye.unif <- numeric()

hpd.unif <- matrix(rep(0,2))
L.Baye.hpd.unif <- numeric()
U.Baye.hpd.unif <- numeric()
CP.Baye.hpd.unif <- numeric()
Length.Baye.hpd.unif <- numeric()

beta1 <- rep(0,m)
beta2 <- rep(0,m)
R.delta <- rep(0,m)
R.mu <- rep(0,m)
R.sigmasq <- rep(0,m)
R.mean <- rep(0,m)
R.var <- rep(0,m)
R.tau <- rep(0,m)

beta.NGB <- rep(0,m)
ex.NGB <- rep(0,m)
var.NGB <- rep(0,m)
delta.NGB <- rep(0,m)
mean.NGB <- rep(0,m)
var.NGB <- rep(0,m)
tau.NGB <- rep(0,m)

L.Baye.NGB <- numeric()
U.Baye.NGB <- numeric()
CP.Baye.NGB <- numeric()
Length.Baye.NGB <- numeric()

hpd.NGB <- matrix(rep(0,2))
L.Baye.hpd.NGB <- numeric()
U.Baye.hpd.NGB <- numeric()
CP.Baye.hpd.NGB <- numeric()
Length.Baye.hpd.NGB <- numeric()

L.CI.FQ <- numeric()
U.CI.FQ <- numeric()
CP.FQ <- numeric()
Length.FQ <- numeric()

CP.PB <- rep(0,M)
Length.PB <- rep(0,M)
tau.star <- rep(0,B)

rate <- 1/scale
n <- n0+n1
delta <- n0/(n0+n1)
meanDG <- (1-delta)*shape/rate
tau <- ((1-delta)*(shape/(rate^2)))+((delta*(1-delta))*((shape/rate)^2))
alpha <- 0.05

#---Start Iteration---#
for (i in 1:M)
 {
  x0 <- rbinom(n0, size = 1, prob = 0)
  x1 <- rgamma(n1, shape, rate, scale = 1/rate)
  x2 <- x1^(1/3)
  x <- c(x0,x2)

 nonzero.value <- x[which(x!=0)] 
 n.nonzero <- length(nonzero.value)
 n.zero <- n-n.nonzero

mu.x <- (shape/scale)^1/3*(1-(1/(9*shape)))
sigmasq.x <- 1/(9*(shape)^(1/3)*(scale^(2/3)))

x.bar <- mean(nonzero.value)
s <- sd(nonzero.value)  
sum.x2 <- sum((x2-mean(x2))^2)
ex.hat <- x.bar
var.hat <- s^2

u <- rchisq(m, n.nonzero-1)/(n.nonzero-1)
z <- rnorm(m)
mu <- x.bar + z*s/sqrt(n.nonzero)/sqrt(u)
sigmasq <- s^2/u
#---------------------#
#---Jeffrey's Prior---#
#---------------------#
beta.jef <- rbeta(m,n.nonzero+(3/2),(n-n.nonzero)+(1/2))  
ex.jef <- rnorm(m,ex.hat,sigmasq.x/n.nonzero)		
var.jef <- rinvgamma(m, n.nonzero/2,sum.x2/2, scale = 1/rate)
delta.jef <- beta.jef 
meanG.jef <- (0.5*ex.jef + sqrt(0.25*(ex.jef)^2 + var.jef))^3     		
varG.jef <- ((ex.jef+sqrt((ex.jef^2)+4*(var.jef^2)))/(2*(9^(-1/4))*(var.jef^(-1/4))))^4
tau.jef <- (delta.jef*varG.jef) + ((delta.jef*(1-delta.jef))*(meanG.jef^2))

L.Baye.jef[i] <- quantile(tau.jef,alpha/2)                             
U.Baye.jef[i] <- quantile(tau.jef,(1-alpha/2)) 
CP.Baye.jef[i] <- ifelse(L.Baye.jef[i] < tau && tau < U.Baye.jef[i],1,0) 
Length.Baye.jef[i] <- U.Baye.jef[i]-L.Baye.jef[i]
#-------------------------#
#---HPD Jeffrey's Prior---#
#-------------------------#
hpd.jef <- hdi(tau.jef,0.95)                                                
L.Baye.hpd.jef[i] <- hpd.jef[1]                                            	     
U.Baye.hpd.jef[i] <- hpd.jef[2]                                            
CP.Baye.hpd.jef[i] <- ifelse(L.Baye.hpd.jef[i] < tau && tau < U.Baye.hpd.jef[i],1,0)         
Length.Baye.hpd.jef[i]	<- U.Baye.hpd.jef[i]-L.Baye.hpd.jef[i] 

#-------------------#
#---Uniform Prior---#
#-------------------#
beta.unif <- rbeta(m,n.nonzero+1,(n-n.nonzero)+1)  
ex.unif <- rnorm(m,ex.hat,sigmasq.x/n.nonzero)		
var.unif <- rinvgamma(m,(n.nonzero-2)/2,sum.x2/2, scale = 1/rate)
delta.unif <- beta.unif 
meanG.unif <- (0.5*ex.unif + sqrt(0.25*(ex.unif)^2 + var.unif))^3     		
varG.unif <- ((ex.unif+sqrt((ex.unif^2)+4*(var.unif^2)))/(2*(9^(-1/4))*(var.unif^(-1/4))))^4
tau.unif <- (delta.unif*varG.unif) + ((delta.unif*(1-delta.unif))*(meanG.unif^2))

L.Baye.unif[i] <- quantile(tau.unif,alpha/2)                             
U.Baye.unif[i] <- quantile(tau.unif,(1-alpha/2)) 
CP.Baye.unif[i] <- ifelse(L.Baye.unif[i] < tau && tau < U.Baye.unif[i],1,0) 
Length.Baye.unif[i] <- U.Baye.unif[i]-L.Baye.unif[i]
#-----------------------#
#---HPD Uniform Prior---#
#-----------------------#
hpd.unif <- hdi(tau.unif,0.95)                                                
L.Baye.hpd.unif[i] <- hpd.unif[1]                                            	     
U.Baye.hpd.unif[i] <- hpd.unif[2]                                            
CP.Baye.hpd.unif[i] <- ifelse(L.Baye.hpd.unif[i] < tau && tau < U.Baye.hpd.unif[i],1,0)         
Length.Baye.hpd.unif[i]	<- U.Baye.hpd.unif[i]-L.Baye.hpd.unif[i] 

#---------------------#
#------NGB Prior------#
#---------------------#
df <- 2*(n.nonzero-1) 
beta.NGB <- rbeta(m,n.nonzero+(1/2),(n-n.nonzero)+(1/2))  
ex.NGB <- rt(m, df=df)*sqrt(sigmasq.x/n.nonzero*(df-2)/df)+ex.hat	
var.NGB <- rinvgamma(m, (n.nonzero-1)/2,sum.x2/2, scale = 1/rate)
delta.NGB <- beta.NGB 
meanG.NGB <- (0.5*ex.NGB + sqrt(0.25*(ex.NGB)^2 + var.NGB))^3     		
varG.NGB <- ((ex.NGB+sqrt((ex.NGB^2)+4*(var.NGB^2)))/(2*(9^(-1/4))*(var.NGB^(-1/4))))^4
tau.NGB <- (delta.NGB*varG.NGB) + ((delta.NGB*(1-delta.NGB))*(meanG.NGB^2))

L.Baye.NGB[i] <- quantile(tau.NGB,alpha/2)                             
U.Baye.NGB[i] <- quantile(tau.NGB,(1-alpha/2)) 
CP.Baye.NGB[i] <- ifelse(L.Baye.NGB[i] < tau && tau < U.Baye.NGB[i],1,0) 
Length.Baye.NGB[i] <- U.Baye.NGB[i]-L.Baye.NGB[i]
#-------------------------#
#------HPD NGB Prior------#
#-------------------------#
hpd.NGB <- hdi(tau.NGB,0.95)                                                
L.Baye.hpd.NGB[i] <- hpd.NGB[1]                                            	     
U.Baye.hpd.NGB[i] <- hpd.NGB[2]                                            
CP.Baye.hpd.NGB[i] <- ifelse(L.Baye.hpd.NGB[i] < tau && tau < U.Baye.hpd.NGB[i],1,0)         
Length.Baye.hpd.NGB[i]	<- U.Baye.hpd.NGB[i]-L.Baye.hpd.NGB[i] 

#-------------------------#
#---Fiducial quantities---#
#-------------------------#
beta1 <- rbeta(m,n.nonzero,n.zero+1)
beta2 <- rbeta(m,n.nonzero+1,n.zero)
R.delta <- (1/2)*beta1 + (1/2)*beta2
R.mu <- x.bar+z*s/sqrt(n.nonzero)/sqrt(u)
R.sigmasq <- s^2/u
R.mean <- (0.5*R.mu + sqrt(0.25*(R.mu)^2 + R.sigmasq))^3
R.var <- ((R.mu+sqrt((R.mu^2)+4*(R.sigmasq^2)))/(2*(9^(-1/4))*(R.sigmasq^(-1/4))))^4
R.tau <- (R.delta*R.var) + ((R.delta*(1-R.delta))*(R.mean^2))

L.CI.FQ[i]   <- quantile(R.tau,alpha/2,type=8,na.rm = TRUE)
U.CI.FQ[i]   <- quantile(R.tau,(1-alpha/2),type=8,na.rm = TRUE)
CP.FQ[i]   <- ifelse(L.CI.FQ[i] <tau && tau< U.CI.FQ[i] ,1,0)
Length.FQ[i]   <- U.CI.FQ[i]-L.CI.FQ[i]

#--------------------------#
#---Percentile Bootstrap---#
#--------------------------#
  x.B <- c(x0,x1)
 nonzero.value.B <- x.B[which(x.B!=0)] 
 n.nonzero.B <- length(nonzero.value.B)
 n.zero.B <- n-n.nonzero.B

x.bar.B <- mean(nonzero.value.B)
delta.hat.B <- n.zero.B/n
shape.hat.B <- 1/(2*(log(x.bar.B)-(sum(log(nonzero.value.B))/n.nonzero.B)))
rate.hat.B <- shape.hat.B/x.bar.B

for(k in 1:B)
  {
x.star <- sample(x.B,n,replace=T)
nonzero.value.star <- x.star[which(x.star!=0)] 
n.nonzero.star <- length(nonzero.value.star)
n.zero.star <- n-n.nonzero.star
x.bar.star <- mean(nonzero.value.star)
delta.hat.star <- n.zero.star/n	
shape.hat.star <- 1/(2*(log(x.bar.star)-(sum(log(nonzero.value.star))/n.nonzero.star)))
rate.hat.star <- shape.hat.star/x.bar.star
tau.star[k] <- ((1-delta.hat.star)*(shape.hat.star/(rate.hat.star^2))) + ((delta.hat.star*(1-delta.hat.star))*((shape.hat.star/rate.hat.star)^2))

  } 
L.CI.PB <- quantile(tau.star,0.025,type=8,na.rm = TRUE)       
U.CI.PB <- quantile(tau.star,0.975,type=8,na.rm = TRUE)
CP.PB[i] <- ifelse(L.CI.PB<tau && tau< U.CI.PB,1,0)
Length.PB[i] 	<- U.CI.PB-L.CI.PB      
 }	
ACP.Baye.jef <- mean(CP.Baye.jef)	                
Ex.length.Baye.jef <- mean(Length.Baye.jef)   
ACP.Baye.hpd.jef <- mean(CP.Baye.hpd.jef)	                
Ex.length.Baye.hpd.jef <- mean(Length.Baye.hpd.jef)

ACP.Baye.unif <- mean(CP.Baye.unif)	                
Ex.length.Baye.unif <- mean(Length.Baye.unif)   
ACP.Baye.hpd.unif <- mean(CP.Baye.hpd.unif)	                
Ex.length.Baye.hpd.unif <- mean(Length.Baye.hpd.unif)

ACP.Baye.NGB <- mean(CP.Baye.NGB)	                
Ex.length.Baye.NGB <- mean(Length.Baye.NGB)   
ACP.Baye.hpd.NGB <- mean(CP.Baye.hpd.NGB)	                
Ex.length.Baye.hpd.NGB <- mean(Length.Baye.hpd.NGB)

ACP.FQ <- mean(CP.FQ)	
Ex.length.FQ <- mean(Length.FQ)

ACP.PB <- mean(CP.PB)   
Ex.length.PB <- mean(Length.PB)   

cat("CP|Baye.jef=",ACP.Baye.jef,"Length|Baye.jef =",Ex.length.Baye.jef,"\n",
    "CP|Baye.hpd.jef=",ACP.Baye.hpd.jef,"Length|Baye.hpd.jef=",Ex.length.Baye.hpd.jef,"\n")

cat("CP|Baye.unif=",ACP.Baye.unif,"Length|Baye.unif =",Ex.length.Baye.unif,"\n",
    "CP|Baye.hpd.unif=",ACP.Baye.hpd.unif,"Length|Baye.hpd.unif=",Ex.length.Baye.hpd.unif,"\n")

cat("CP|Baye.NGB=",ACP.Baye.NGB,"Length|Baye.NGB =",Ex.length.Baye.NGB,"\n",
   "CP|Baye.hpd.NGB=",ACP.Baye.hpd.NGB,"Length|Baye.hpd.NGB=",Ex.length.Baye.hpd.NGB,"\n")

cat("CP|FQ	=",ACP.FQ,"Length|FQ=", Ex.length.FQ ,"\n")

cat("CP|PB=", ACP.PB,"Length|PB=", Ex.length.PB,"\n")
}
