# Supplementary material for: Bayesian estimation of rainfall dispersion in Thailand using gamma distribution with excess zeros
Source: PeerJ. 2022 Sep 16;10:e14023. doi: 10.7717/peerj.14023 (PMC9484466; doi:10.7717/peerj.14023)
Supplement: Supplemental Information 3 [file peerj-10-14023-s003.csv]

Dataset1: Monthly rainfall data (mm) from Kiew Lom Dam, Lampang province, Thailand in January and February, comprising 58 observations from 1993-2021.
N	Year	Rainfall Data
1	1993	0
2	1994	0.1
3	1995	0
4	1996	0
5	1997	0
6	1998	0
7	1999	0
8	2000	0
9	2001	15.7
10	2002	3.7
11	2003	0
12	2004	0
13	2005	0
14	2006	0
15	2007	0
16	2008	34.5
17	2009	0
18	2010	43.4
19	2011	4.3
20	2012	34.6
21	2013	38.5
22	2014	0
23	2015	29.5
24	2016	65.7
25	2017	51.9
26	2018	21.7
27	2019	14.9
28	2020	0
29	2021	0
30	1993	0
31	1994	0
32	1995	22
33	1996	2
34	1997	0
35	1998	0
36	1999	0
37	2000	20.2
38	2001	0
39	2002	0.7
40	2003	0
41	2004	0
42	2005	13
43	2006	9.2
44	2007	0
45	2008	11.2
46	2009	0
47	2010	0
48	2011	0
49	2012	0.5
50	2013	4.5
51	2014	0
52	2015	0
53	2016	3.5
54	2017	0
55	2018	19.5
56	2019	12
57	2020	0
58	2021	8
